# Supplementary material for: Soffritto: a deep learning model for predicting high-resolution replication timing
Source: Bioinformatics. 2025 Jul 15;41(Suppl 1):i580–9. doi: 10.1093/bioinformatics/btaf231 (PMC12261407; doi:10.1093/bioinformatics/btaf231)
Supplement: btaf231_Supplementary_Data [file btaf231_supplementary_data.zip]

Archive with 3 entries (2 files):
- btaf231_Supplementary_Data/
- btaf231_Supplementary_Data/Bolzan.347.Soffritto_alt_text.pdf
- btaf231_Supplementary_Data/Bolzan.347.sup.1.pdf
